# Supplementary material for: Can metagenomic next-generation sequencing identify the pathogens responsible for culture-negative prosthetic joint infection?
Source: BMC Infect Dis. 2020 Mar 30;20:253. doi: 10.1186/s12879-020-04955-2 (PMC7106575; doi:10.1186/s12879-020-04955-2)
Supplement: Supplementary file 1 — Additional file 1. Demographic characteristics of the patients in the EA and TA groups. [file 12879_2020_4955_MOESM1_ESM.xls]

## Sheet: Sheet1
Name	Joint K=Knee H=Hip	Age(Yrs) 1=40-49 2=50-59 3=60-69 4=70-79 5=80-89 6=90-99	BMI(Kg/m2)	CRP(mg/L)	ESR(mm/h)	SF-WBC(1000000/L)	SF-PMN(%)	Pathological result 1=positive 0=negative ND=not done	Sinus 1=Positive 0=Negative	Prior Abx 1=positive 0=negative	Intravenous antibiotic duration (d)	Antibiotic costs (Yuan)	Antibiotic-related complications 1=Positive 0=Negative	Liver dysfunction 1=Positive 0=Negative	Renal dysfunction 1=Positive 0=Negative	Leukopenia 1=Positive 0=Negative	Drug eruption 1=Positive 0=Negative
E1	H	2	26.67	4.89	37	2300	83.3	1	0	0	13	8587.82	1	1	0	0	0
E2	K	5	22.2	9.85	80	6005	90	0	1	0	39	39572.6	1	1	0	0	0
E3	H	3	29.79	1.75	6	9570	80.7	1	0	0	25	16837.9	1	0	0	1	0
E4	H	2	17.54	2.4	18	14818	68.8	1	1	0	13	6697.8	1	0	1	0	0
E5	H	2	28.2	11.5	91	2721	91.3	1	1	1	30	23050.4	1	1	0	0	0
E6	H	1	25	7.45	55	8776	54.5	1	1	1	21	30235.4	0	0	0	0	0
E7	H	3	20.89	32	120	2219	93.9	1	0	1	12	3236.38	0	0	0	0	0
E8	H	1	28.73	24.4	99	8178	83.2	1	0	0	22	9051.3	0	0	0	0	0
E9	H	4	27.16	202	79	5663	92	0	1	1	35	45297.2	1	0	0	0	1
E10	H	3	18.22	6.05	92	7480	87.8	1	1	0	13	6583.4	0	0	0	0	0
E11	H	4		139	120	3080	93	ND	0	0	22	13756.7	0	0	0	0	0
E12	H	1	24.62	18.6	30	8883	81.1	1	1	1	30	39113.5	0	0	0	0	0
T1	H	6		17.1	17	13498	88.2	1	1	1	19	11146.6	1	0	0	1	0
T2	H	3	22.22	2.83	29	31810	92.6	0	0	0	16	10421	0	0	0	0	0
T3	K	4	28.63	37.86	88	8240	91.2	1	0	1	24	16661	0	0	0	0	0
T4	H	3	23.18	40.02	58	15415	83.4	ND	1	1	19	10312.3	0	0	0	0	0
T5	K	5	31.64	90	120	6286	95.8	1	0	0	13	8391.27	0	0	0	0	0
T6	K	5	31.64	90	120	18601	85.6	ND	1	0	13	8391.27	0	0	0	0	0
T7	K	4		65.07	120	16955	96.3	1	0	0	13	11947	0	0	0	0	0
T8	H	3	20.96	75.9	77	10000	88.7	1	0	0	19	11016	0	0	0	0	0
T9	H	1	18.91	5	47	1100	63.8	1	0	0	16	2959.54	0	0	0	0	0
T10	K	3	25.24	8.07	65	1300	67.4	1	1	0	16	9298.5	0	0	0	0	0
T11	H	2	23.86	60	4.92	1713	71.3	1	1	0	15	15499.5	0	0	0	0	0
T12	K	4	25.32	2.8	16		47.9	ND	1	0	16	5925.74	0	0	0	0	0
